# Supplementary material for: High Correlation Between Li+ Solvation Energy and Li+ Ionic Conductivity in Lithium Metal Battery Electrolytes
Source: Int J Mol Sci. 2024 Dec 10;25(24):13268. doi: 10.3390/ijms252413268 (PMC11678500; doi:10.3390/ijms252413268)
Supplement: Supplementary file 1 [file ijms-25-13268-s001.zip]

Archive with 1 entries (1 files):
- ijms-3333892-supplementary.pdf
